# Supplementary material for: New Approaches to Manage Asian Soybean Rust (Phakopsora pachyrhizi) Using Trichoderma spp. or Their Antifungal Secondary Metabolites
Source: Metabolites. 2022 Jun 1;12(6):507. doi: 10.3390/metabo12060507 (PMC9227527; doi:10.3390/metabo12060507)
Supplement: Supplementary file 1 [file metabolites-12-00507-s001.zip]

Archive with 1 entries (1 files):
- metabolites-1707467-SI.pdf
